# Supplementary material for: Identification of QTLs with effects on seed coat appearance in cowpea
Source: PLoS One. 2025 Oct 8;20(10):e0333353. doi: 10.1371/journal.pone.0333353 (PMC12507197; doi:10.1371/journal.pone.0333353)
Supplement: S1 Table — (XLSX) [file pone.0333353.s002.xlsx]

## Sheet: Sheet1
	Phenotypic data
Lines	Ey2	Hol	Wat	full_C	blk_eye	br-eye	blk_S	br_S	wht_S	No_eye	Smh	Rgh
F6-1	0	0	0	1	0	1	0	1	0	0	1	0
F6-2	0	1	0	0	1	0	1	0	0	0	1	0
F6-3	0	0	0	1	0	1	0	1	0	0	1	0
F6-4	0	0	1	0	0	1	0	1	0	0	1	0
F6-5	0	0	1	0	1	0	1	0	0	0	0	1
F6-6	0	1	0	0	0	1	0	1	0	0	1	0
F6-7	0	1	0	0	1	0	1	0	0	0	1	0
F6-8	0	0	0	0	0	0	0	0	1	1	0	1
F6-9	0	0	0	0	0	0	0	0	1	1	0	1
F6-10	0	1	0	0	1	0	1	0	0	0	1	0
F6-11	0	1	0	0	0	1	0	1	0	0	1	0
F6-12	0	0	0	1	0	1	0	1	0	0	1	0
F6-13	0	0	1	0	0	1	0	1	0	0	0	1
F6-14	1	0	0	0	0	1	0	0	0	0	0	1
F6-15	0	0	0	0	0	0	0	0	1	1	0	1
F6-16	0	0	0	0	0	0	0	0	1	1	0	1
F6-17	0	0	0	1	1	0	1	0	0	0	1	0
F6-18	1	0	0	0	0	1	0	0	0	0	0	1
F6-19	1	0	0	0	1	0	0	0	0	0	1	0
F6-20	0	1	0	0	1	0	1	0	0	0	1	0
F6-21	0	0	0	1	0	1	0	1	0	0	1	0
F6-22	0	0	1	0	1	0	1	0	0	0	0	1
F6-23	1	0	0	0	0	1	0	0	0	0	1	0
F6-24	0	0	0	1	1	0	1	0	0	0	1	0
F6-25	1	0	0	0	0	1	0	0	0	0	0	1
F6-26	0	0	0	0	0	0	0	0	1	1	1	0
F6-27	0	0	0	0	0	0	0	0	1	1	1	0
F6-28	0	0	1	0	1	0	1	0	0	0	0	1
F6-29	1	0	0	0	1	0	0	0	0	0	0	1
F6-30	0	1	0	0	0	1	0	1	0	0	1	0
F6-31	1	0	0	0	1	0	0	0	0	0	1	0
F6-32	0	0	0	1	1	0	1	0	0	0	1	0
F6-33	0	0	0	1	1	0	1	0	0	0	1	0
F6-34	0	0	0	1	0	1	0	1	0	0	0	0
F6-35	0	0	0	0	0	0	0	0	1	1	0	1
F6-36	0	0	0	1	0	1	0	1	0	0	1	0
F6-37	0	0	0	0	0	0	0	0	1	1	0	1
F6-38	0	0	0	0	0	0	0	0	1	1	1	0
F6-39	1	0	0	0	1	0	0	0	0	0	0	1
F6-40	0	0	0	0	0	0	0	0	1	1	1	0
F6-41	0	0	0	0	0	0	0	0	1	1	0	1
F6-42	1	0	0	0	0	1	0	0	0	0	1	0
F6-43	0	0	0	0	0	0	0	0	1	1	1	0
F6-44	0	0	0	1	0	1	0	1	0	0	1	0
F6-45	0	0	0	0	0	0	0	0	1	1	0	1
F6-46	0	0	1	0	1	0	1	0	0	0	0	1
F6-47	1	0	0	0	1	0	0	0	0	0	0	1
F6-48	0	0	0	0	0	0	0	0	1	1	1	0
F6-49	1	0	0	0	1	0	0	0	0	0	1	0
F6-50	0	0	1	0	0	1	0	1	0	0	0	1
F6-52	0	0	0	0	0	0	0	0	0	1	1	0
F6-53	0	0	1	0	0	1	0	1	0	0	0	1
F6-55	0	1	0	0	1	0	1	0	0	0	1	0
F6-56	0	0	0	0	0	0	0	0	0	1	0	1
F6-57	0	1	0	0	1	0	0	0	0	0	1	0
F6-58	0	0	0	0	0	0	0	0	1	1	1	0
F6-59	0	0	0	0	0	0	0	0	1	1	0	1
F6-60	0	0	0	0	0	0	0	0	1	1	1	0
F6-61	0	0	0	0	0	0	0	0	1	1	1	0
F6-62	0	0	0	0	0	0	0	0	1	1	0	1
F6-63	0	0	0	0	0	0	0	0	1	1	1	0
F6-64	0	0	0	0	0	0	0	0	1	1	1	0
F6-65	0	0	1	0	1	0	1	0	0	0	0	1
F6-66	0	0	0	0	0	0	0	0	1	1	1	0
F6-67	0	0	0	0	0	0	0	0	0	1	0	1
F6-68	0	0	0	1	1	0	1	0	0	0	1	0
F6-69	1	0	0	0	1	0	0	0	0	0	0	1
F6-70	0	0	0	1	1	0	1	0	0	0	1	0
F6-71	0	1	0	0	1	0	0	0	0	0	1	0
F6-72	0	0	1	0	1	0	0	0	0	0	0	1
F6-73	0	0	0	0	0	0	0	0	1	1	0	1
F6-74	1	0	0	0	0	1	0	0	0	0	0	1
F6-75	0	0	0	1	0	1	0	1	0	0	1	0
F6-76	0	0	0	1	1	0	1	0	0	0	1	0
F6-77	0	0	1	0	1	0	1	0	0	0	0	1
F6-78	0	0	0	0	0	0	0	0	1	1	0	1
F6-79	0	0	1	0	0	1	0	1	0	0	1	0
F6-80	0	0	0	1	0	1	0	1	0	0	1	0
F6-81	0	0	0	1	1	0	1	0	0	0	1	0
F6-82	0	1	0	0	0	1	0	1	0	0	1	0
F6-83	1	0	0	0	0	1	0	0	0	0	0	1
F6-84	0	0	1	0	0	1	0	1	0	0	0	1
F6-85	0	1	0	0	0	1	0	1	0	0	1	0
F6-86	0	0	0	0	0	0	0	0	1	1	0	1
F6-87	0	1	0	0	1	0	1	0	0	0	1	0
F6-88	0	0	1	0	1	0	1	0	0	0	0	1
F6-89	0	1	0	0	0	1	0	1	0	0	1	0
F6-90	0	0	1	0	0	1	0	0	0	0	0	1
F6-92	0	1	0	0	0	1	0	1	0	0	1	0
F6-93	1	0	0	0	0	1	0	0	0	0	0	1
F6-94	1	0	0	0	1	0	0	0	0	0	1	0
F6-95	0	1	0	0	1	0	1	0	0	0	1	0
F6-96	0	0	0	1	1	0	1	0	0	0	1	0
F6-97	0	0	1	0	1	0	1	0	0	0	0	1
F6-98	0	0	0	0	0	0	0	0	1	1	0	1
F6-99	0	1	0	0	0	1	0	1	0	0	1	0
F6-100	0	0	0	0	0	0	0	0	0	1	0	1
F6-101	0	1	0	0	1	0	1	0	0	0	1	0
F6-102	0	0	0	0	0	0	0	0	1	1	0	1
F6-103	0	0	0	0	0	0	0	0	1	1	0	1
F6-104	1	0	0	0	1	0	0	0	0	0	0	1
F6-105	0	0	1	0	0	1	0	1	0	0	0	1
F6-106	0	0	0	1	1	0	1	0	0	0	1	0
F6-107	0	0	0	0	0	0	0	0	1	1	1	0
F6-108	0	0	1	0	0	1	0	1	0	0	1	0
F6-109	0	0	1	0	1	0	1	0	0	0	0	1
F6-110	0	0	0	0	0	0	0	0	1	1	0	1
F6-111	0	0	0	1	1	0	1	0	0	0	1	0
F6-112	0	1	0	0	1	0	1	0	0	0	1	0
F6-113	0	0	1	0	0	1	0	1	0	0	1	0
F6-114	0	0	0	0	0	0	0	0	1	1	0	1
F6-115	0	0	0	0	0	0	0	0	1	1	0	1
F6-116	0	0	0	0	0	0	0	0	1	1	0	1
F6-117	0	0	0	0	0	0	0	0	1	1	0	1
F6-118	0	0	0	1	0	1	0	1	0	0	1	0
F6-119	0	0	1	0	0	1	0	1	0	0	0	1
F6-120	1	0	0	0	0	1	0	0	0	0	0	1
F6-121	0	1	0	0	1	0	1	0	0	0	1	0
F6-122	0	0	0	0	0	0	0	0	1	1	0	1
F6-123	0	0	0	1	1	0	1	0	0	0	1	0
F6-124	0	0	0	0	0	0	0	0	1	1	0	1
F6-125	1	0	0	0	0	1	0	0	0	0	0	1
F6-126	0	0	0	0	0	0	0	0	1	1	0	1
F6-127	1	0	0	0	1	0	0	0	0	0	0	1
F6-128	0	0	1	0	0	1	0	1	0	0	0	1
F6-129	0	1	0	0	0	1	0	1	0	0	1	0
F6-130	0	0	0	0	0	0	0	0	1	1	1	0
F6-131	0	0	0	0	0	0	0	0	1	1	0	1
F6-132	0	0	0	0	0	0	0	0	1	1	0	1
F6-133	0	0	0	1	1	0	1	0	0	0	1	0
F6-134	0	0	1	0	1	0	1	0	0	0	0	1
F6-135	0	1	0	0	0	1	0	1	0	0	1	0
F6-136	0	0	0	1	1	0	1	0	0	0	1	0
F6-137	0	0	1	0	0	1	0	1	0	0	1	0
F6-138	0	1	0	0	1	0	1	0	0	0	1	0
F6-139	0	1	0	0	1	0	0	0	0	0	0	1
F6-140	0	0	0	0	0	0	0	0	1	1	0	1
F6-141	1	0	0	0	1	0	0	0	0	0	1	0
F6-142	0	0	1	0	0	1	0	1	0	0	0	1
F6-143	0	0	0	0	0	0	0	0	1	1	0	1
F6-144	0	0	1	0	0	1	0	1	0	0	0	1
F6-145	0	0	0	1	0	1	0	1	0	0	1	0
F6-146	0	0	0	0	0	0	0	0	1	1	0	1
F6-147	1	0	0	0	1	0	0	0	0	0	0	1
F6-148	1	0	0	0	0	1	0	0	0	0	0	1
F6-149	1	0	0	0	1	0	0	0	0	0	0	1
F6-150	0	0	0	0	0	0	0	0	1	1	0	1
F6-151	1	0	0	0	0	1	0	0	0	0	1	0
F6-152	1	0	0	0	1	0	0	0	0	0	0	1
F6-153	0	0	0	0	0	0	0	0	0	1	0	1
F6-154	0	0	1	0	1	0	1	0	0	0	0	1
F6-155	0	0	1	0	0	1	0	1	0	0	0	1
F6-156	0	0	0	0	0	0	0	0	1	1	1	0
F6-157	0	0	1	0	0	1	0	1	0	0	1	0
F6-158	0	0	0	1	0	1	0	1	0	0	1	0
F6-159	0	0	1	0	1	0	1	0	0	0	1	0
F6-160	0	0	1	0	0	1	0	1	0	0	1	0
F6-161	0	0	1	0	0	1	0	1	0	0	0	1
F6-162	0	1	0	0	1	0	1	0	0	0	1	0
F6-163	0	0	0	1	1	0	0	0	0	0	1	0
F6-164	0	0	0	0	0	0	0	0	1	1	1	0
F6-165	0	0	0	0	0	0	0	0	1	1	0	1
F6-166	0	0	0	1	1	0	1	0	0	0	1	0
F6-167	0	1	0	0	1	0	1	0	0	0	1	0
F6-168	0	0	0	0	0	0	0	0	1	1	0	1
F6-169	0	0	1	0	0	1	0	1	0	0	0	1
F6-170	1	0	0	0	1	0	0	0	0	0	0	1
F6-171	0	1	0	0	0	1	0	1	0	0	1	0
F6-172	0	0	0	1	1	0	1	0	0	0	1	0
F6-173	1	0	0	0	0	1	0	0	0	0	0	1
F6-175	0	0	1	0	1	0	1	0	0	0	0	1
F6-176	0	0	0	1	0	1	0	1	0	0	1	0
F6-177	1	0	0	0	1	0	0	0	0	0	1	0
F6-178	0	1	0	0	0	1	0	1	0	0	1	0
F6-179	0	0	0	1	1	0	1	0	0	0	1	0
F6-180	1	0	0	0	1	0	0	0	0	0	0	1
F6-181	1	0	0	0	1	0	0	0	0	0	1	0
F6-182	1	0	0	0	1	0	0	0	0	0	0	1
F6-183	0	0	0	1	0	1	0	1	0	0	1	0
F6-184	1	0	0	0	1	0	0	0	0	0	1	0
F6-185	0	0	0	1	0	1	0	0	0	0	1	0
F6-186	1	0	0	0	1	0	0	0	0	0	0	1
F6-187	1	0	0	0	1	0	0	0	0	0	1	0
F6-188	0	0	0	1	0	1	0	1	0	0	1	0
F6-189	0	0	0	0	0	0	0	0	1	1	1	0
F6-190	0	1	0	0	0	1	0	1	0	0	1	0
F6-191	0	0	0	1	0	1	0	1	0	0	1	0
F6-192	0	0	0	1	0	1	0	1	0	0	1	0
F6-193	1	0	0	0	1	0	0	1	0	0	1	0
F6-194	0	0	1	0	0	1	0	1	0	0	0	1
F6-195	0	1	0	0	0	1	0	1	0	0	1	0
F6-196	0	0	0	1	0	1	0	1	0	0	1	0
F6-197	0	0	0	1	0	1	0	1	0	0	1	0
F6-198	0	0	0	0	0	0	0	0	0	1	1	0
F6-199	0	1	0	0	0	1	0	1	0	0	1	0
F6-200	0	0	0	0	0	0	0	0	1	1	0	1
F6-201	0	1	0	0	1	0	1	0	0	0	1	0
F6-202	0	0	0	0	0	0	0	0	0	1	1	0
F6-203	0	0	0	0	0	0	0	0	1	1	1	0
F6-204	0	0	0	0	0	0	0	0	1	1	0	1
F6-205	0	0	0	0	0	0	0	0	1	1	0	1
F6-206	0	0	0	0	0	0	0	0	1	1	1	0
F6-207	1	0	0	0	0	1	0	0	0	0	1	0
F6-208	1	0	0	0	0	1	0	0	0	0	0	1
F6-209	0	1	0	0	0	1	0	1	0	0	1	0
F6-210	0	1	0	0	1	0	1	0	0	0	1	0
F6-211	1	0	0	0	1	0	0	0	0	0	0	1
F6-212	0	0	1	0	1	0	1	0	0	0	0	1
F6-213	0	0	1	0	1	0	1	0	0	0	0	1
F6-214	0	1	0	0	1	1	0	1	0	0	1	0
F6-215	0	0	0	0	0	0	0	0	1	1	1	0
F6-216	0	0	0	1	1	0	1	0	0	0	1	0
F6-217	0	0	0	0	0	0	0	0	1	1	0	1
F6-218	0	0	0	0	0	0	0	0	1	1	1	0
F6-219	0	0	0	1	0	1	0	1	0	0	1	0
F6-220	0	0	0	0	0	0	0	0	1	1	1	0
F6-221	0	1	0	0	1	0	1	0	0	0	1	0
F6-222	0	0	0	0	0	0	0	0	1	1	1	0
F6-223	0	1	0	0	0	1	0	1	0	0	0	1
F6-224	0	0	0	0	0	0	0	0	0	1	0	1
F6-225	0	1	0	0	1	0	1	0	0	0	1	0
F6-226	0	0	0	0	0	0	0	0	1	1	1	0
F6-227	0	0	0	0	0	0	0	0	1	1	1	0
F6-228	0	0	0	0	0	0	0	0	1	1	1	0
F6-229	1	0	0	0	0	1	0	0	0	0	1	0
F6-230	0	0	0	0	0	0	0	0	1	1	0	1
F6-231	0	0	0	0	0	0	0	0	1	1	1	0
F6-232	1	0	0	0	1	0	0	0	0	0	0	1
F6-233	0	0	1	0	0	1	0	1	0	0	0	1
F6-234	0	0	1	0	1	0	1	0	0	0	0	1
F6-235	0	0	1	0	1	0	1	0	0	0	0	1
F6-236	0	0	0	0	0	0	0	0	1	1	0	1
F6-237	1	0	0	0	0	0	0	0	0	0	0	1
F6-238	0	0	0	1	0	1	0	1	0	0	1	0
F6-239	0	0	0	0	0	0	0	0	1	1	0	1
F6-240	0	1	0	0	1	0	1	0	0	0	1	0
F6-241	0	0	1	0	1	0	1	0	0	0	1	0
F6-242	0	1	0	0	1	0	1	0	0	0	1	0
F6-243	0	1	0	0	0	1	0	1	0	0	1	0
F6-244	0	1	0	0	1	0	1	0	0	0	1	0
F6-245	0	0	0	1	0	1	0	1	0	0	1	0
F6-246	1	0	0	0	0	1	0	0	0	0	1	0
F6-247	0	0	0	0	0	0	0	0	1	1	1	0
F6-248	0	0	0	1	1	0	1	0	0	0	1	0
F6-249	0	0	0	0	0	0	0	0	1	1	0	1
F6-250	1	0	0	0	0	1	0	0	0	0	0	1
F6-251	1	0	0	0	0	1	0	0	0	0	0	1
F6-252	0	0	0	1	1	0	1	0	0	0	1	0
F6-253	0	0	0	0	0	0	0	0	1	1	0	1
F6-254	1	0	0	0	0	1	0	0	0	0	1	0
F6-255	0	0	1	0	0	0	1	0	0	0	0	1
F6-256	0	0	0	0	0	0	0	0	0	1	1	0
F6-257	0	0	1	0	1	0	1	0	0	0	0	1
F6-258	0	0	0	0	0	0	0	0	1	1	1	0
F6-259	1	0	0	0	1	0	0	0	0	0	1	0
F6-260	0	0	0	0	0	0	0	0	1	1	1	0
F6-261	1	0	0	0	1	0	0	0	0	0	0	1
F6-262	0	0	1	0	1	0	1	0	0	0	0	1
F6-263	0	0	0	0	0	0	0	0	1	1	0	1
F6-264	0	0	1	0	0	1	0	1	0	0	0	1
F6-265	0	0	0	0	0	0	0	0	1	1	1	0
F6-266	0	0	0	1	1	0	1	0	0	0	1	0
F6-267	0	1	0	0	0	1	0	1	0	0	1	0
F6-268	1	0	0	0	0	1	0	0	0	0	0	1
F6-269	0	0	0	1	0	1	0	1	0	0	1	0
F6-270	0	0	0	0	0	0	0	0	1	1	1	0
F6-271	0	0	0	0	0	0	0	0	1	1	1	0
F6-272	0	0	0	0	0	0	0	0	1	1	1	0
F6-273	0	1	0	0	1	0	1	0	0	0	1	0
F6-274	0	0	0	1	1	0	1	0	0	0	1	0
F6-275	1	0	0	0	1	0	0	0	0	0	1	0
F6-276	0	0	0	0	0	0	0	0	1	1	1	0
F6-277	0	0	1	0	0	1	0	1	0	0	1	0
F6-278	0	0	0	1	1	0	1	0	0	0	1	0
F6-279	0	1	0	0	1	0	1	0	0	0	1	0
F6-280	0	0	0	1	1	0	1	0	0	0	1	0
F6-281	0	0	1	0	1	0	1	0	0	0	0	1
F6-282	0	0	0	0	0	0	0	0	1	1	0	1
F6-283	0	1	0	0	1	0	1	0	0	0	1	0
F6-284	0	0	0	0	0	0	0	0	1	1	1	0
F6-285	0	0	0	0	0	0	0	0	1	1	0	1
F6-287	0	0	0	1	0	1	0	1	0	0	1	0
F6-288	0	1	0	0	1	0	1	0	0	0	1	0
F6-289	0	0	0	1	1	0	1	0	0	0	1	0
F6-290	0	0	1	0	0	1	0	1	0	0	0	1
F6-291	0	0	0	0	0	0	0	0	1	1	0	1
F6-292	0	0	0	0	0	0	0	0	1	1	0	1
F6-293	0	0	0	0	0	0	0	0	1	1	0	1
F6-294	0	0	0	0	0	0	0	0	1	1	0	1
F6-295	0	0	0	0	0	0	0	0	1	1	0	1
F6-296	0	0	0	1	1	0	1	0	0	0	1	0
F6-297	0	0	1	0	0	1	0	1	0	0	0	1
F6-298	0	0	1	0	0	1	0	1	0	0	0	1
F6-299	0	0	0	1	1	0	1	0	0	0	1	0
F6-300	0	0	0	1	1	0	1	0	0	0	1	0
F6-301	1	0	0	0	0	1	0	0	0	0	1	0
F6-302	0	0	0	1	1	0	1	0	0	0	1	0
F6-303	0	0	0	0	0	0	0	0	1	1	1	0
F6-304	0	0	0	0	0	0	0	0	1	1	0	1
F6-305	0	0	0	1	1	0	1	0	0	0	1	0
F6-306	0	1	0	0	0	1	0	1	0	0	1	0
F6-307	0	0	0	1	1	0	1	0	0	0	1	0
F6-308	0	1	0	0	1	0	1	0	0	0	1	0
F6-309	0	0	1	0	0	1	0	1	0	0	0	1
F6-310	0	0	0	1	0	1	0	1	0	0	1	0
F6-311	0	0	0	0	0	0	0	0	1	1	1	0
F6-312	0	0	0	1	1	0	1	0	0	0	1	0
F6-313	0	0	0	1	1	0	1	0	0	0	1	0
F6-314	0	0	0	0	0	0	0	0	1	1	1	0
F6-315	1	0	0	0	0	1	0	0	0	0	1	0
F6-316	0	1	0	0	0	1	0	1	0	0	1	0
F6-317	0	0	0	0	0	0	0	0	1	1	0	1
F6-318	0	0	0	0	0	0	0	0	1	1	1	0
F6-319	0	0	1	0	1	0	1	0	0	0	1	0
F6-320	0	0	1	0	1	0	1	0	0	0	1	0
F6-321	0	1	0	0	1	0	1	0	0	0	1	0
