# Supplementary material for: Identification of QTLs with effects on seed coat appearance in cowpea
Source: PLoS One. 2025 Oct 8;20(10):e0333353. doi: 10.1371/journal.pone.0333353 (PMC12507197; doi:10.1371/journal.pone.0333353)
Supplement: S2 Table — (XLSX) [file pone.0333353.s003.xlsx]

## Sheet: Sheet1
Summary of SNP-marker distribution on cowpea linkage map
Chr	Number of Markers	ChromLength(cM)	Average inter-loci distance (cM)
1	101	61.8391	0.61
2	93	80.6174	0.87
3	150	120.101	0.8
4	85	58.6983	0.69
5	113	83.1978	0.74
6	65	55.9296	0.86
7	93	72.1444	0.76
8	101	75.3659	0.75
9	129	79.8918	0.62
10	74	53.9423	0.73
11	79	52.9985	0.67
Total	1083	794.726	_
Average	98.45	72.25	0.74
