# Supplementary material for: Identification of QTLs with effects on seed coat appearance in cowpea
Source: PLoS One. 2025 Oct 8;20(10):e0333353. doi: 10.1371/journal.pone.0333353 (PMC12507197; doi:10.1371/journal.pone.0333353)
Supplement: S3 Table — (XLSX) [file pone.0333353.s004.xlsx]

## Sheet: Sheet1
	Trait	QTL	Chr	Pos	L-Marker	R-Marker	LOD	PVE(%)	Add	Year
	Eyeless	qNo_eye-5-1	5	62	2_28104	2_16977	75.2423	7.8207	0.4584	2022
		qNo_eye-7-1	7	39	2_43619	2_20060	313.392	80.4595	0.4662	2022
		qNo_eye-7-2	7	48	2_28580	2_17387	5.4938	0.8538	0.0463	2022
		qNo_eye-5-1	5	62	2_28104	2_16977	71.2	8.5	0.4	2023
		qNo_eye-7-1	7	39	2_43619	2_20060	289	78.4	0.5	2023
		qNo_eye-7-2	7	48	2_28580	2_17387	6.9	1.2	0.1	2023
	Eye 2	qEy2-7-1	7	40	2_20060	2_28580	5.7566	4.2426	-0.0915	2022
		qEy2-8-1	8	28	2_27575	2_03284	3.7768	2.6739	0.0693	2022
		qEy2-10	10	15	2_07481	2_05168	24.9782	20.7044	-0.1916	2022
		qEy2-11	10	34	2_52788	2_09243	4.1677	2.9589	0.0725	2022
		qEy2-7-1	7	41	2_20060	2_28580	8	5.9	-0.1	2023
		qEy2-8-1	8	28	2_27575	2_03284	3	1.9	0.1	2023
		qEy2-10-1	10	15	2_07481	2_05168	27.9	21.5	-0.2	2023
		qEy2-10-2	10	34	2_52788	2_09243	5.7	3.7	0.1	2023
	Holstein	qHol-7-1	7	45	2_20060	2_28580	9.2	8.1	-0.1	2022
		qHol-9-1	9	42	2_10786	2_09349	24.4	21.3	-0.2	2022
		qHol-10-1	10	15	2_07481	2_05168	20.7	17.6	0.2	2022
		qHol-7-1	7	49	2_28580	2_17387	8.0677	6.8733	-0.1031	2023
		qHol-9-1	9	42	2_10786	2_09349	20.1507	18.1181	-0.1626	2023
		qHol-10-1	10	15	2_07481	2_05168	18.7615	16.6747	0.1559	2023
	Watson	qWat-7-1	7	40	2_20060	2_28580	12.8	9.2	-0.1	2022
		qWat-10-1	10	16	2_05168	2_00712	24.3	19	-0.2	2022
		qWat-7-1	7	39	2_43619	2_20060	9.64	8.2262	-0.1224	2023
		qWat-10-1	10	16	2_05168	2_00712	15.8188	14.2667	-0.1537	2023
	Full coat	qfull_C-7-1	7	40	2_20060	2_28580	10.5	9.5	-0.1	2022
		qfull_C-9-1	9	44	2_02101	2_42066	17.3	16.4	0.2	2022
		qfull_C-10-1	10	15	2_07481	2_05168	20.3	19.2	0.2	2022
		qfull-c-7-1	7	40	2_20060	2_28580	11.1021	10.526	-0.126	2023
		qfull-c-10-1	10	15	2_07481	2_05168	18.0133	17.5707	0.1542	2023
	Seed black eye	qblk_eye-5-1	5	13	2_34048	2_04598	56.3	42.8	-0.3	2022
		qblk_eye-7-1	7	41	2_20060	2_28580	35.7	24	-0.3	2022
		qblk-eye-5-1	5	13	2_34048	2_04598	50.8083	39.9568	-0.3037	2023
		qblk-eye-7-1	7	40	2_20060	2_28580	35.49	25.1004	-0.2546	2023
	Seed brown eye	qbr-eye-7-1	7	41	2_20060	2_28580	28.7	17.3	-0.2	2022
		qbrw-eye-7-1	7	41	2_20060	2_28580	23.903	16.1781	-0.2137	2023
	Black seed	qblk_S-5-1	5	13	2_34048	2_04598	27.5	26.3	-0.2	2022
		qblk_S-7-1	7	41	2_20060	2_28580	17.6	16.8	-0.2	2022
		qblk_S-9-1	9	29	2_04052	2_52520	4.3	3.5	0.1	2022
		qblk_S-5-1	5	13	2_34048	2_04598	26.6035	25.8873	-0.2204	2023
		qblk_S-7-1	7	41	2_20060	2_28580	17.148	16.6107	-0.1858	2023
		qblk_S-9-1	9	29	2_04052	2_52520	4.2848	3.5328	0.0817	2023
	Brown seed	qbr_S-7-1	7	41	2_20060	2_28580	16.1	13.7	-0.2	2022
		qbr_S-9-1	9	43	2_14820	2_02101	4.2	3	0.1	2022
		qbr_S-7-1	7	41	2_20060	2_28580	15.8052	13.3739	-0.1747	2023
		qbr_S-9-1	9	43	2_14820	2_02101	4.2726	3.0462	0.0796	2023
	White seed	qwht_S-7-1	7	42	2_20060	2_28580	2583.7	77.3	0.5	2022
		qwht_S-7-1	7	42	2_20060	2_28580	2400.62	76.9262	0.5	2023
	Seed coat texture	qSmh-8-1	8	18	2_24183	2_10844	21.9	21.4	0.2	2022
		qSmh-8-2	8	75	2_24777	2_02595	3.7	3.1	-0.1	2022
		qSmh-10-1	10	14	2_16985	2_07481	24.8	25.3	0.2	2022
		qRgh-8-1	8	18	2_24183	2_10844	20.7	20.4	-0.2	2022
		qRgh-8-2	8	75	2_24777	2_02595	3.5	3	0.1	2022
		qRgh-10-1	10	14	2_16985	2_07481	25.6	26.9	-0.2	2022
		qSmh8-1	8	18	2_24183	2_10844	20.0609	20.224	0.2097	2023
		qSmh8-2	8	75	2_24777	2_02595	3.3725	2.9996	-0.0802	2023
		qSmh-10-1	10	14	2_16985	2_07481	24.4174	26.1478	0.2369	2023
		qRgh-8-1	8	18	2_24183	2_10844	19.4372	19.4618	-0.2039	2023
		qRgh-8-2	8	75	2_24777	2_02595	3.3655	2.9898	0.0794	2023
		qRgh-10-1	10	14	2_16985	2_07481	25.8008	27.8929	-0.2426	2023
