# Supplementary material for: Identification of QTLs with effects on seed coat appearance in cowpea
Source: PLoS One. 2025 Oct 8;20(10):e0333353. doi: 10.1371/journal.pone.0333353 (PMC12507197; doi:10.1371/journal.pone.0333353)
Supplement: S4 Table — (XLSX) [file pone.0333353.s005.xlsx]

## Sheet: Sheet1
Epistatic interactions of QTLs linked to cowpea seed eye color, seed coat color and seed coat color patterns.
Trait	Chr1	Pos1	L-Marker1	R-Marker1	Chr2	Pos2	L-Marker2	R-Marker2	LOD	PVE(%)	Add1	Add2	AddbyAdd
Ey2	4	5	2_31070	2_17284	4	8	2_17284	2_16849	3.1812	1.8178	0.1039	-0.1033	-0.1142
Ey2	5	8	2_12440	2_05881	6	6	2_18696	2_28560	3.6173	1.8432	-0.0058	-0.0101	-0.0638
Ey2	3	71	2_20826	2_31241	6	44	2_18874	2_09834	3.0339	2.0006	-0.0082	-0.0144	0.0603
Ey2	7	42	2_20060	2_28580	9	42	2_10786	2_09349	13.2721	11.7482	-0.1162	0.0323	0.1218
Ey2	7	43	2_20060	2_28580	10	15	2_07481	2_05168	13.7277	29.1747	-0.109	-0.1589	0.1269
Ey2	9	42	2_10786	2_09349	10	15	2_07481	2_05168	20.6861	25.9551	-0.0027	-0.1904	0.1396
Ey2	8	5	2_13424	2_08223	10	19	2_09084	2_01806	3.5355	1.8292	0.013	-0.0101	-0.0624
Ey2	10	14	2_16985	2_07481	10	41	2_51851	2_23670	3.4085	1.7321	-0.01	0.011	-0.0651
Ey2	7	4	2_17711	2_18533	11	21	2_54460	2_15665	3.1705	1.7213	-0.0239	0.0018	0.0581
Hol	6	3	2_23105	2_23242	7	23	2_04862	2_10166	3.1868	1.9079	-0.002	-0.0018	-0.058
Hol	3	29	1_0296	2_34044	9	16	2_48239	2_48491	4.4888	4.5197	-0.0539	0.0137	0.0696
Hol	7	45	2_20060	2_28580	9	41	2_02864	2_10833	11.6044	13.6856	-0.1118	0.0252	0.111
Hol	6	46	2_18874	2_09834	10	0	2_15658	2_00999	5.449	3.5475	-0.0203	-0.0036	-0.0767
Hol	7	43	2_20060	2_28580	10	13	2_13312	2_16985	7.7357	11.6735	-0.1151	-0.0115	-0.0927
Hol	9	42	2_10786	2_09349	10	15	2_07481	2_05168	26.6395	41.6329	-0.173	0.1565	-0.1512
Hol	4	56	2_18391	2_45179	10	32	2_17595	2_05999	3.3035	2.2223	-0.0193	-0.0218	-0.0586
Wat	1	12	2_45053	2_10413	3	16	2_21026	2_20403	3.3254	2.797	-0.0044	0.0196	-0.0601
Wat	3	50	2_15830	2_51359	5	59	2_38364	2_52546	3.0863	2.4223	0.0852	-0.0034	-0.1073
Wat	3	17	2_20403	2_51775	6	12	2_28296	2_53430	3.6508	3.059	0.0318	-0.0003	0.0653
Wat	6	55	2_00324	2_18825	7	4	2_17711	2_18533	4.4204	4.0083	0.0266	0.0387	0.0695
Wat	2	31	2_09180	2_50449	9	12	2_34577	2_33068	3.67	2.9197	0.009	0.0132	0.0629
Wat	7	38	2_54231	2_03283	9	43	2_14820	2_02101	7.6516	5.9194	-0.0033	-0.0287	-0.0977
Wat	9	70	2_08412	2_14464	9	75	2_05949	1_1198	3.2974	3.2834	0.0562	-0.0704	-0.1194
Wat	9	43	2_14820	2_02101	10	15	2_07481	2_05168	22.2942	36.9444	0.0017	-0.1787	-0.1472
Wat	7	39	2_43619	2_20060	10	17	2_00712	2_21533	9.6264	17.4208	-0.1321	0.0292	0.1043
full_C	3	79	2_09590	2_12216	4	53	2_21666	2_48029	3.1059	1.9456	0.0009	-0.0018	0.064
full_C	6	48	2_18836	2_16384	8	40	2_21555	2_43353	3.1939	2.0071	0.0092	-0.0244	-0.0651
full_C	7	43	2_20060	2_28580	9	41	2_02864	2_10833	12.5128	14.8578	-0.1307	-0.0269	-0.1329
full_C	3	20	2_06222	2_22313	9	42	2_10786	2_09349	3.6016	2.09	-0.0038	0.0094	-0.0662
full_C	4	54	2_50822	2_09538	9	47	2_12863	2_11398	4.1592	2.557	-0.0183	-0.004	-0.0715
full_C	6	51	2_30209	2_07510	10	0	2_15658	2_00999	3.6694	2.4633	0.0198	-0.0074	0.0679
full_C	7	43	2_20060	2_28580	10	15	2_07481	2_05168	13.0824	28.934	-0.1347	0.1269	-0.1345
full_C	9	42	2_10786	2_09349	10	15	2_07481	2_05168	21.223	24.419	0.006	0.1718	0.151
blk_eye	1	35	2_54021	2_03648	2	18	2_03273	2_51666	3.0786	1.031	0.0053	0.0088	0.0611
blk_eye	3	59	2_13641	2_19891	3	61	2_19891	2_31075	3.1451	2.5553	-0.1687	0.1594	-0.3385
blk_eye	1	60	2_26815	2_18661	4	10	2_16849	2_39050	3.4021	1.0957	0.0123	-0.007	-0.0629
blk_eye	1	32	2_29544	2_05461	5	2	2_17847	2_11663	3.9113	1.4048	0.0273	-0.017	0.0667
blk_eye	5	13	2_34048	2_04598	7	41	2_20060	2_28580	2331.66	62.0437	-0.25	-0.25	0.25
blk_eye	7	39	2_43619	2_20060	7	58	2_46340	2_01591	4.6829	14.9039	-0.2023	-0.0637	-0.0939
blk_eye	3	109	2_28747	2_12122	7	70	2_33218	2_15203	4.424	1.4297	0.0194	0.0167	0.0709
blk_eye	1	42	2_10490	2_41147	9	4	2_49609	2_20917	3.2257	1.1075	0.0178	-0.0053	0.0607
blk_eye	6	35	2_47637	2_18342	10	46	2_00582	2_02799	4.1566	1.3384	-0.0092	-0.0218	-0.0772
blk_eye	5	42	2_32944	2_32917	11	10	2_40010	2_15604	3.5774	1.2461	-0.0263	-0.0142	0.0693
br-eye	2	54	2_12138	2_27668	4	32	2_54802	2_21733	3.2109	2.9887	-0.0209	-0.01	0.061
br-eye	3	101	2_05538	2_17572	4	40	2_22146	2_44902	3.2025	3.105	0.0098	-0.0202	-0.0631
br-eye	4	29	2_28103	2_27951	4	55	2_50822	2_09538	3.1686	2.8187	-0.002	-0.0154	0.0627
br-eye	7	8	2_01255	2_54129	7	13	1_0551	2_24221	3.3679	4.3668	0.0928	-0.0887	0.1133
br-eye	5	13	2_34048	2_04598	7	37	2_54231	2_03283	103.932	55.1298	-0.0861	-0.0519	-0.2743
br-eye	3	55	2_00783	2_13641	8	47	2_10658	2_53007	4.6321	4.4498	-0.027	-0.005	-0.0724
br-eye	7	1	2_49493	2_46776	9	77	1_1198	2_28182	4.1209	3.6493	0.0037	-0.0031	0.0682
br-eye	8	74	2_28185	2_31347	10	46	2_00582	2_02799	3.6956	3.3072	-0.0059	-0.0044	-0.0653
br-eye	6	12	2_28296	2_53430	10	51	2_53483	2_20690	4.1415	4.0047	-0.0171	0.0005	0.0699
blk_S	5	13	2_34048	2_04598	7	43	2_20060	2_28580	20.4479	34.6749	-0.1851	-0.1998	0.171
blk_S	5	45	2_25057	2_43247	8	35	2_53715	2_01816	3.8808	2.0698	0.0236	-0.075	0.0858
blk_S	7	40	2_20060	2_28580	9	32	2_46073	2_48512	3.1046	9.9998	-0.1831	-0.0242	-0.0722
blk_S	5	18	2_54018	2_19156	9	44	2_02101	2_42066	4.9665	2.3747	0.0055	0.0248	-0.0879
blk_S	5	13	2_34048	2_04598	10	14	2_16985	2_07481	4.5489	16.5727	-0.2241	0.0022	-0.081
blk_S	9	29	2_04052	2_52520	10	23	2_40687	2_06520	3.8133	3.5934	0.0799	-0.0118	-0.0748
br_S	3	69	2_33077	2_05202	4	14	2_33392	2_09963	3.5852	2.3887	0.0169	0.0066	-0.0694
br_S	5	13	2_34048	2_04598	7	44	2_20060	2_28580	77.3899	49.793	0.0134	-0.2337	-0.2292
br_S	2	35	2_50449	2_49341	9	12	2_34577	2_33068	3.9261	2.8258	0.0267	-0.0131	0.0724
br_S	5	12	2_34048	2_04598	9	43	2_14820	2_02101	5.557	6.3935	0.0008	0.082	0.0874
br_S	7	38	2_54231	2_03283	9	49	2_08640	2_33427	4.8234	3.1567	0.0025	-0.0368	-0.087
br_S	5	6	2_09089	2_07333	10	14	2_16985	2_07481	4.3135	2.7902	0.003	0.0061	0.0774
br_S	9	43	2_14820	2_02101	10	19	2_09084	2_01806	4.5259	5.6966	0.0778	-0.0099	-0.0779
wht_S	1	19	2_46985	2_07656	1	20	2_46985	2_07656	87.2529	2.8278	0.4271	-0.4258	0.0019
wht_S	2	44	2_10972	2_05386	2	45	2_10972	2_05386	76.9434	2.6754	-0.2062	0.202	0.2271
wht_S	3	52	2_19820	2_00783	3	53	2_19820	2_00783	70.5406	2.6963	-0.2011	0.2281	0.2224
wht_S	4	4	2_20961	2_23336	4	5	2_31070	2_17284	64.4457	2.6703	0.2165	-0.2085	0.2197
wht_S	5	38	2_52943	2_06182	5	39	2_06182	2_51892	66.2179	2.8295	-0.4237	0.4291	0.0011
wht_S	3	53	2_19820	2_00783	5	52	2_28175	2_53558	40.268	2.6935	-0.2005	0.223	0.2229
wht_S	1	7	2_38632	2_52504	5	62	2_28104	2_16977	26.8963	2.669	-0.2172	0.2095	0.2229
wht_S	2	41	2_10972	2_05386	5	62	2_28104	2_16977	33.2703	2.6676	-0.2221	0.209	0.219
wht_S	4	7	2_31070	2_17284	5	62	2_28104	2_16977	25.9901	2.6745	-0.2174	0.2077	0.228
wht_S	6	18	2_28473	2_24202	6	20	2_28473	2_24202	75.7	2.8281	-0.4277	0.4252	0.0016
wht_S	5	62	2_28104	2_16977	6	38	2_13489	2_03368	24.4584	2.6682	0.2041	-0.2254	0.2252
wht_S	2	65	2_01053	2_19776	7	34	2_14851	2_27763	3.6411	0.208	0.0308	0.0168	0.0515
wht_S	6	37	2_13489	2_03368	7	37	2_54231	2_03283	4.3136	1.0064	-0.1078	-0.0402	-0.1221
wht_S	5	63	2_16977	2_01909	7	40	2_20060	2_28580	2256.64	14.5417	0.25	0.25	0.25
wht_S	7	44	2_20060	2_28580	7	47	2_20060	2_28580	924.748	14.5417	0.25	0.25	0.25
wht_S	5	62	2_28104	2_16977	8	3	2_20561	2_13424	29.6374	2.6687	0.2093	0.2175	-0.2227
wht_S	8	2	2_20561	2_13424	8	4	2_20561	2_13424	71.3281	2.8319	-0.4304	0.4225	0.0017
wht_S	9	16	2_48239	2_48491	9	18	2_37887	2_44371	66.4778	2.6677	0.008	-0.0098	0.4334
wht_S	5	62	2_28104	2_16977	9	70	2_08412	2_14464	23.2192	2.6675	0.2057	0.2242	-0.2233
wht_S	10	7	2_14396	2_09394	10	8	2_14396	2_09394	74.0331	2.6678	0.219	-0.2148	0.2126
wht_S	5	62	2_28104	2_16977	10	47	2_00582	2_02799	23.7442	2.6677	0.2073	-0.2231	0.2211
wht_S	11	9	2_21368	2_26050	11	11	2_40010	2_15604	52.5806	2.6665	-0.2158	0.2163	0.2136
wht_S	2	72	2_34379	2_20526	11	16	2_08452	2_11469	3.4428	0.1925	-0.0054	-0.0058	0.0541
wht_S	5	52	2_28175	2_53558	11	19	2_01042	2_01544	43.0395	2.67	0.2196	0.2089	-0.2157
wht_S	8	47	2_10658	2_53007	11	19	2_01042	2_01544	3.6657	0.2833	0.0177	0.0078	-0.0681
No_eye	1	20	2_46985	2_07656	1	23	2_17039	2_21544	84.8434	2.7555	0.2236	-0.2203	0.2278
No_eye	2	21	2_45934	2_41022	2	23	2_45934	2_41022	86.6844	2.7543	0.2223	-0.2228	0.2272
No_eye	3	53	2_19820	2_00783	3	56	2_00783	2_13641	86.8565	2.7795	-0.2157	0.2314	0.2287
No_eye	4	5	2_31070	2_17284	4	39	2_22146	2_44902	88.1879	2.7622	-0.2194	0.2261	0.2299
No_eye	5	37	2_52943	2_06182	5	39	2_06182	2_51892	85.0719	2.7583	-0.2263	0.231	0.2198
No_eye	1	60	2_26815	2_18661	5	62	2_28104	2_16977	99.3915	3.0952	-0.4469	0.0036	0.4418
No_eye	3	5	2_33258	2_02668	5	62	2_28104	2_16977	96.797	3.0917	0.4443	0.0038	-0.4444
No_eye	4	6	2_31070	2_17284	5	62	2_28104	2_16977	70.4876	2.7648	-0.2272	0.2191	0.2364
No_eye	2	62	2_30295	2_01053	5	63	2_16977	2_01909	83.7701	3.0919	-0.4449	0.0037	0.4437
No_eye	6	19	2_28473	2_24202	6	22	2_07208	2_30963	105.907	3.0918	-0.4448	0.4439	0.0036
No_eye	5	61	2_40705	2_28104	6	38	2_13489	2_03368	65.343	2.755	0.2234	-0.225	0.2282
No_eye	3	52	2_19820	2_00783	6	42	2_03368	2_08368	3.1054	0.19	-0.0245	-0.0325	-0.0484
No_eye	7	21	2_39840	2_10076	7	24	2_04862	2_10166	109.493	3.1243	-0.4365	0.4522	0.0043
No_eye	3	91	2_26557	2_29708	7	37	2_54231	2_03283	3.5384	0.267	-0.0379	-0.0046	-0.0415
No_eye	1	23	2_17039	2_21544	7	38	2_54231	2_03283	3.7058	0.2405	-0.0323	-0.0029	-0.0392
No_eye	5	64	2_07754	2_07544	7	44	2_20060	2_28580	226.416	29.8629	0	0.5	0
No_eye	8	3	2_20561	2_13424	8	4	2_20561	2_13424	122.755	3.0944	-0.4466	0.4421	0.0037
No_eye	5	63	2_16977	2_01909	8	16	2_39315	2_46757	95.2785	3.0939	0.0036	0.4423	-0.4464
No_eye	5	62	2_28104	2_16977	9	2	2_27986	2_47209	96.7977	3.0951	0.0039	-0.4469	0.4418
No_eye	9	64	2_22740	2_07581	9	66	2_14577	2_04430	80.1997	2.7539	-0.222	0.2226	0.2273
No_eye	7	38	2_54231	2_03283	9	79	2_23811	2_31022	3.314	0.2217	-0.0075	0.032	0.0376
No_eye	10	6	2_14396	2_09394	10	10	2_14396	2_09394	85.8577	2.7566	0.2289	-0.2245	0.2226
No_eye	5	62	2_28104	2_16977	10	44	2_49540	2_26556	65.2809	2.7583	0.2191	-0.2281	0.2332
No_eye	6	38	2_13489	2_03368	11	17	2_08452	2_11469	62.2004	2.7545	-0.223	0.2256	0.2259
No_eye	5	62	2_28104	2_16977	11	19	2_01042	2_01544	69.719	2.7635	0.2195	0.2272	-0.2359
No_eye	11	35	2_05683	2_33763	11	36	2_05683	2_33763	85.1023	2.7563	0.2193	-0.2177	0.2314
