# Supplementary material for: Identification of QTLs with effects on seed coat appearance in cowpea
Source: PLoS One. 2025 Oct 8;20(10):e0333353. doi: 10.1371/journal.pone.0333353 (PMC12507197; doi:10.1371/journal.pone.0333353)
Supplement: S5 Table — (XLSX) [file pone.0333353.s006.xlsx]

## Sheet: sheet 1
		Retrieved genes from Phytozome
Traits	Chr	L-marker	R-marker	Gene ID	Gene Description	Gene Ontology Biological Process Descriptions
No eye	5	2_28104	2_16977	Vigun05g236000.1	Ribosomal protein L1	RNA binding (GO:0003723),structural constituent of ribosome (GO:0003735),translation (GO:0006412),large ribosomal subunit (GO:0015934)
				Vigun05g236200.1	MYB transcription factors	alkylbase DNA N-glycosylase activity,DNA binding,base-excision repair
				Vigun05g236400.1	Basic-leucine zipper domain	DNA-binding transcription factor activity (GO:0003700),regulation of DNA-templated transcription (GO:0006355)
				Vigun05g236700.1	Alpha/Beta hydrolase fold	Predicted hydrolase/acyltransferase
				Vigun05g236800.1	Tetratricopeptide-like helical domain	protein binding (GO:0005515)
				Vigun05g237100.1	Zinc finger, AN1-type	zinc ion binding (GO:0008270)
				Vigun05g236900.1	Phosphatidylethanolamine-binding protein	negative regulation of flower development,transcription cofactor activity
				Vigun05g237400.1	WD40-repeat-containing domain	protein binding (GO:0005515).Protein binding; oxidoreductase activity; peroxidase activity; response to hydrogen peroxide; regulation of secondary metabolism and transcription. Associated with flavonoid biosynthesis and seed coat color in legumes.
				Vigun05g237200.1	AAA+ ATPase domain	ATP hydrolysis activity (GO:0016887)
				Vigun05g237800.1	Fatty acyl-CoA reductase	alcohol-forming very long-chain fatty acyl-CoA reductase activity (GO:0080019)
				Vigun05g238000.1	Ribonuclease Zc3h12a-like, NYN domain	Uncharacterized membrane protein, predicted efflux pump
	7	2_49183	2_20060	Vigun07g116500.1	CCT domain	P:regulation of DNA-templated transcription; F:protein binding; C:nucleus
				Vigun07g116700.1	Glutaredoxin-like, plant II	no GO terms
				Vigun07g117000.1	POZ domain	no GO terms
				Vigun07g117100.1	Zinc finger, CCCH-type	P:box C/D snoRNP assembly; F:metal ion binding; C:nucleus
				Vigun07g117300.1	Cation efflux protein cytoplasmic domain	P:monoatomic cation transport; P:transmembrane transport; F:monoatomic cation transmembrane transporter activity; C:membrane
				Vigun07g117500.1	Histone-fold	P:heterochromatin formation; F:DNA binding; F:structural constituent of chromatin; F:protein heterodimerization activity; C:chromatin; C:nucleosome
	7	2_28580	2_17387	Vigun07g057300.1	MYB transcription factors	alkylbase DNA N-glycosylase activity,DNA binding,base-excision repair
				Vigun07g057400.1	Ammonium transporter	P:ammonium transmembrane transport; F:ammonium channel activity; C:plasma membrane; C:membrane
				Vigun07g057500.1	RNA recognition motif domain	P:positive regulation of mRNA splicing, via spliceosome; F:nucleic acid binding; F:RNA binding; C:spliceosomal complex
				Vigun07g057600.1	S-adenosyl-L-methionine-dependent methyltransferase	P:DNA modification
				Vigun07g057700.1	Tetratricopeptide-like helical domain	F:protein binding; F:poly-beta-1,6-N-acetyl-D-glucosamine transmembrane transporter activity
				Vigun07g057900.1	Gnk2-homologous domain	P:plasmodesmata-mediated intercellular transport; P:transport of virus in multicellular host; C:plasmodesma
				Vigun07g058000.1	K Homology domain, type 2	P:translation; F:nucleic acid binding; F:RNA binding; F:structural constituent of ribosome; C:cytosolic small ribosomal subunit
				Vigun07g058200.1	Ribosomal protein S17e	P:translation; F:structural constituent of ribosome; C:ribosome
				Vigun07g058400.1	B3 DNA binding domain	F:DNA binding; F:DNA-binding transcription factor activity
				Vigun07g058500.1	PC-Esterase	F:O-acetyltransferase activity; F:transferase activity; C:Golgi apparatus
				Vigun07g058800.1	FAD/NAD-linked reductase, dimerisation domain	F:oxidoreductase activity; F:oxidoreductase activity, acting on NAD(P)H; C:cytoplasm
				Vigun07g059100.1	AT hook, DNA-binding motif	F:DNA binding
				Vigun07g059200.1	Cytochrome P45	F:monooxygenase activity; F:iron ion binding; F:oxidoreductase activity, acting on paired donors, with incorporation or reduction of molecular oxygen; F:heme binding
				Vigun07g059300.1	Basic-leucine zipper domain	P:regulation of DNA-templated transcription; F:transcription cis-regulatory region binding; F:DNA-binding transcription activator activity, RNA polymerase II-specific; F:DNA-binding transcription factor activity; C:nucleus; C:RNA polymerase II transcription regulator complex
				Vigun07g059500.1	RmlC-like cupin domain	no GO terms
				Vigun07g059600.1	Alpha/Beta hydrolase fold	P:formaldehyde catabolic process; F:S-formylglutathione hydrolase activity; C:cytosol
				Vigun07g059900.1	CAAX amino terminal protease	no GO terms
				Vigun07g060000.1	DNA repair protein XRCC4, C-terminal	F:hydrolase activity; F:hydrolase activity, acting on ester bonds
				Vigun07g060100.1	GDSL lipase/esterase	F:zinc ion binding; C:cytoplasm
				Vigun07g060200.1	Zinc finger, AN1-type	P:DNA-templated transcription initiation; P:RNA polymerase II preinitiation complex assembly; F:DNA binding; F:TBP-class protein binding; F:protein heterodimerization activity; C:SAGA complex; C:transcription factor TFIID complex
				Vigun07g060300.1	Transcription initiation factor TFIID	P:ubiquinone biosynthetic process; F:prenyltransferase activity; F:4-hydroxybenzoate octaprenyltransferase activity; F:transferase activity, transferring alkyl or aryl (other than methyl) groups; C:plasma membrane; C:membrane
				Vigun07g060600.1	UbiA prenyltransferase family	P:translation; F:structural constituent of ribosome; C:ribosome
				Vigun07g060700.1	Ribosomal protein L36	P:telomere maintenance; P:double-strand break repair via nonhomologous end joining; P:DNA recombination; F:DNA binding; F:DNA helicase activity; F:damaged DNA binding; F:double-stranded DNA binding; F:telomeric DNA binding; C:nucleus; C:Ku70:Ku80 complex
				Vigun07g061700.1	Ku70/Ku80 C-terminal arm	P:cell division; F:GTPase activity; F:GTP binding; C:cytoplasm; C:cell division site
				Vigun07g061800.1	Cell division protein FtsZ, C-terminal	P:ubiquinone biosynthetic process; F:oxidoreductase activity; F:oxidoreductase activity, acting on paired donors, with incorporation or reduction of molecular oxygen; F:flavin adenine dinucleotide binding; F:FAD binding
				Vigun07g061900.1	Ubiquinone biosynthesis hydroxylase UbiH/COQ6	no GO terms
Eye2,Holstein,watson,full caot,black eye,brown eye,black seed, brown seed,white	7	2_20060	2_28580	Vigun07g062300.1	Zinc finger, NHR/GATA-type	P:regulation of DNA-templated transcription; F:zinc ion binding; F:sequence-specific DNA binding
				Vigun07g062200.1	Thioredoxin-like fold	C:periplasmic space
				Vigun07g062400.1	Glycoside hydrolase, family 32	P:carbohydrate metabolic process; P:sucrose catabolic process; F:hydrolase activity, hydrolyzing O-glycosyl compounds; F:sucrose alpha-glucosidase activity; C:cytoplasm
				Vigun07g062500.1	Small auxin-up RNA	P:response to auxin
				Vigun07g062600.1	NB-ARC	F:protein binding; F:ADP binding
				Vigun07g063100.1	Zinc finger, RING/FYVE/PHD-type	P:protein ubiquitination; F:metal ion binding
				Vigun07g063200.1	EEIG1/EHBP1 N-terminal domain	no GO terms
				Vigun07g063300.1	Cytochrome P450, E-class, group II	P:peptidyl-amino acid modification
				Vigun07g063400.1	Isopenicillin N synthase-like	P:nucleobase transport; P:transmembrane transport; F:nucleobase transmembrane transporter activity; F:transmembrane transporter activity; C:plasma membrane; C:membrane
				Vigun07g063500.1	Purine-cytosine permease	no GO terms
				Vigun07g063600.1	Protein of unknown function DUF597	P:protein targeting to membrane; P:protein targeting to vacuole; P:ubiquitin-dependent protein catabolic process via the multivesicular body sorting pathway; C:ESCRT I complex
				Vigun07g063700.1	Modifier of rudimentary, Modr	no GO terms
				Vigun07g063800.1	DnaJ homologue, subfamily C, member 28, conserved domain	P:proteolysis; F:aspartic-type endopeptidase activity
				Vigun07g063900.1	Aspartic peptidase domain	F:protein binding
				Vigun07g064000.1	Tetratricopeptide-like helical domain	P:positive regulation of mRNA splicing, via spliceosome; F:nucleic acid binding; F:RNA binding; C:spliceosomal complex
				Vigun07g064100.1	RNA recognition motif domain	P:mRNA cis splicing, via spliceosome; F:protein binding; C:spliceosomal complex; C:cytoplasm
				Vigun07g064200.1	Cactin, C-terminal	F:peptidyl-prolyl cis-trans isomerase activity; C:chromatin; C:nucleolus
				Vigun07g064300.1	Peptidyl-prolyl cis-trans isomerase, FKBP-type	P:amino acid metabolic process; P:L-serine catabolic process; P:threonine catabolic process; P:isoleucine biosynthetic process; F:L-serine ammonia-lyase activity; F:threonine deaminase activity; F:pyridoxal phosphate binding
				Vigun07g064500.1	Threonine dehydratase, biosynthetic	P:protein glycosylation; F:glycosyltransferase activity
				Vigun07g064600.1	Exostosin-like	no GO terms
				Vigun07g064700.1	Late embryogenesis abundant protein LEA	P:transmembrane transport; F:transmembrane transporter activity
				Vigun07g064800.1	Major facilitator superfamily domain	P:protein phosphorylation; F:protein kinase activity; F:ATP binding
				Vigun07g064900.1	Protein kinase domain	P:cytoplasmic translation; F:mRNA binding; F:structural constituent of ribosome; C:cytosolic large ribosomal subunit
				Vigun07g065000.1	Ribosomal protein L24e-related	P:regulation of DNA-templated transcription; F:transcription cis-regulatory region binding; F:DNA-binding transcription factor activity, RNA polymerase II-specific; F:DNA binding; C:nucleus
				Vigun07g065100.1	Homeobox domain	F:protein binding
				Vigun07g065300.1	F-box domain	P:phosphoenolpyruvate-dependent sugar phosphotransferase system; P:phosphorylation; F:catalytic activity; F:protein binding; F:transferase activity, transferring phosphorus-containing groups
				Vigun07g065500.1	Pyruvate/Phosphoenolpyruvate kinase-like domain	P:amino acid biosynthetic process; P:lysine biosynthetic process via diaminopimelate; P:homoserine biosynthetic process; F:aspartate kinase activity; C:cytosol
				Vigun07g065600.1	Aspartate/glutamate/uridylate kinase	P:positive regulation of growth
				Vigun07g066000.1	Protein of unknown function DUF668	P:nucleotide-sugar metabolic process; F:dTDP-glucose 4,6-dehydratase activity
				Vigun07g065900.1	NAD(P)-binding domain	P:biosynthetic process
				Vigun07g066400.1	Nucleotide-diphospho-sugar transferases	P:cholesterol biosynthetic process; P:sterol biosynthetic process; P:brassinosteroid biosynthetic process; F:obsolete sterol delta7 reductase activity; F:oxidoreductase activity, acting on the CH-CH group of donors; F:oxidoreductase activity, acting on the CH-CH group of donors, NAD or NADP as acceptor; F:7-dehydrocholesterol reductase activity; C:membrane; C:obsolete integral component of endopl…
				Vigun07g066500.1	Ergosterol biosynthesis ERG4/ERG24	P:DNA repair; P:base-excision repair; P:mismatch repair; F:purine-specific mismatch base pair DNA N-glycosylase activity; F:DNA binding; F:catalytic activity; F:hydrolase activity, acting on glycosyl bonds; F:DNA N-glycosylase activity; F:oxidized purine DNA binding; F:8-oxo-7,8-dihydroguanine DNA N-glycosylase activity; F:adenine/guanine mispair binding; F:4 iron, 4 sulfur cluster binding
				Vigun07g066600.1	DNA glycosylase	no GO terms
				Vigun07g066800.1	Winged helix-turn-helix DNA-binding domain	P:ribosomal large subunit assembly; P:rRNA processing; F:rRNA binding; C:preribosome, large subunit precursor
				Vigun07g066900.1	Brix domain	P:cell population proliferation; F:growth factor activity; C:extracellular region
				Vigun07g067100.1	Phytosulfokine	P:fatty acid beta-oxidation, unsaturated, even number, reductase/isomerase pathway; F:2,4-dienoyl-CoA reductase (NADPH) activity; F:FMN binding; F:oxidoreductase activity
				Vigun07g067200.1	Peptidyl-prolyl cis-trans isomerase, FKBP-type	P:mitotic cell cycle; P:positive regulation of transcription by RNA polymerase II
				Vigun07g067300.1	Aldolase-type TIM barrel	P:defense response
				Vigun07g067700.1	SANT/Myb domain	P:regulation of DNA-templated transcription; F:DNA binding; F:DNA-binding transcription factor activity
				Vigun07g067900.1	Knottin, scorpion toxin-like	P:regulation of DNA-templated transcription; P:positive regulation of transcription by RNA polymerase II; F:DNA binding; F:protein binding; F:ATP binding; F:ATP-dependent activity, acting on DNA; F:histone binding; F:ATP-dependent chromatin remodeler activity; C:nucleus
				Vigun07g068100.1	AP2/ERF domain-containing protein	DNA binding (GO:0003677).Regulation of transcription, DNA-templated (GO:0006355),Nucleus (GO:0005634)
				Vigun07g068400.1	Glutamine-Leucine-Glutamine, QLQ	P:intracellular protein transport; P:exocytosis; P:vesicle fusion; P:vesicle-mediated transport; P:vesicle docking; F:SNARE binding; F:SNAP receptor activity; C:plasma membrane; C:endomembrane system; C:membrane; C:membrane; C:SNARE complex
				Vigun07g068500.1	Metallo-dependent phosphatase-like	no GO terms
				Vigun07g069300.1	Target SNARE coiled-coil homology domain	P:DNA modification
				Vigun07g069500.1	Zinc finger, RING/FYVE/PHD-type	P:protein N-linked glycosylation; P:oligosaccharide-lipid intermediate biosynthetic process; F:hexosyltransferase activity; F:dolichyl pyrophosphate Man9GlcNAc2 alpha-1,3-glucosyltransferase activity; C:endoplasmic reticulum membrane
				Vigun07g069600.1	S-adenosyl-L-methionine-dependent methyltransferase	P:protein phosphorylation; F:protein kinase activity; F:protein serine/threonine kinase activity; F:protein binding; F:ATP binding
				Vigun07g069700.1	Glycosyl transferase, ALG6/ALG8	P:proton motive force-driven ATP synthesis; F:proton transmembrane transporter activity; F:proton-transporting ATPase activity, rotational mechanism; C:proton-transporting ATP synthase complex, coupling factor F(o)
				Vigun07g070000.1	TNFR/NGFR cysteine-rich region	P:translation; F:structural constituent of ribosome; F:large ribosomal subunit rRNA binding; C:ribosome; C:large ribosomal subunit
				Vigun07g070100.1	F-type ATP synthase subunit B-like, membrane domain	no GO terms
				Vigun07g070300.1	Ribosomal protein L11, C-terminal	F:DNA binding; F:DNA-binding transcription factor activity
				Vigun07g070400.1	Senescence regulator S40	no GO terms
				Vigun07g070700.1	B3 DNA binding domain	P:cytokinin biosynthetic process; F:hydrolase activity; F:hydrolase activity, hydrolyzing N-glycosyl compounds; C:cytosol
				Vigun07g070800.1	Uncharacterised protein family UPF0274	P:regulation of DNA-templated transcription; F:DNA binding; F:DNA-binding transcription factor activity; C:cytosol
				Vigun07g070900.1	LOG family	P:carbohydrate metabolic process; P:xyloglucan metabolic process; P:cell wall biogenesis; P:glucan metabolic process; F:hydrolase activity, hydrolyzing O-glycosyl compounds; F:xyloglucan:xyloglucosyl transferase activity; C:cell wall; C:apoplast
				Vigun07g071000.1	Cyclic nucleotide-binding domain	F:protein binding
				Vigun07g071300.1	Xyloglucan endotransglucosylase/hydrolase	P:regulation of DNA-templated transcription; P:regulation of transcription by RNA polymerase II; F:RNA polymerase II cis-regulatory region sequence-specific DNA binding; F:DNA-binding transcription repressor activity, RNA polymerase II-specific; F:double-stranded DNA binding; C:nucleoplasm
				Vigun07g071600.1	Tetratricopeptide-like helical domain	P:S-adenosylmethionine biosynthetic process; F:methionine adenosyltransferase activity; F:ATP binding; C:cytosol
				Vigun07g071700.1	Mitochodrial transcription termination factor	P:copper ion transport; P:response to copper ion; F:copper ion binding; C:plasma membrane; C:periplasmic space
				Vigun07g071800.1	S-adenosylmethionine synthetase superfamily	P:regulation of transcription by RNA polymerase II; F:structural molecule activity; F:protein binding; F:protein heterodimerization activity; C:SAGA complex; C:SLIK (SAGA-like) complex
				Vigun07g072100.1	Immunoglobulin E-set	P:transmembrane transport; F:ATP binding; F:ABC-type oligopeptide transporter activity; F:ATP hydrolysis activity; F:ABC-type transporter activity; C:membrane
				Vigun07g072300.1	Bromodomain	F:protein binding; F:6-phosphogluconolactonase activity
				Vigun07g072700.1	AAA+ ATPase domain	F:metal ion binding
				Vigun07g072800.1	WD40/YVTN repeat-like-containing domain	Protein binding; oxidoreductase activity; peroxidase activity; response to hydrogen peroxide; regulation of secondary metabolism and transcription. Associated with flavonoid biosynthesis and seed coat color in legumes.
				Vigun07g073000.1	Heavy metal-associated domain, HMA	P:obsolete ubiquitin-dependent ERAD pathway; P:retrograde protein transport, ER to cytosol; P:mitotic spindle disassembly; P:obsolete ER-associated misfolded protein catabolic process; P:autophagosome maturation; F:ATP binding; F:hydrolase activity; F:ATP hydrolysis activity; F:polyubiquitin modification-dependent protein binding; C:nucleus; C:cytosol; C:VCP-NPL4-UFD1 AAA ATPase complex
				Vigun07g073200.1	Acylphosphatase-like domain	P:DNA replication; P:DNA replication initiation; P:regulation of DNA replication; F:DNA binding; F:DNA replication origin binding; F:ATP binding; F:ATP hydrolysis activity; F:sequence-specific DNA binding; C:plasma membrane
				Vigun07g073900.1	Prismane-like, alpha/beta-sandwich	no GO terms
				Vigun07g074300.1	CDC48 domain 2-like	F:DNA-binding transcription factor activity; F:sequence-specific DNA binding; C:nucleus
				Vigun07g074600.1	Chromosomal replication initiator, DnaA C-terminal	P:protein deubiquitination; P:obsolete ubiquitin-dependent ERAD pathway; P:endoplasmic reticulum unfolded protein response; F:cysteine-type deubiquitinase activity; C:nucleus; C:cytosol
				Vigun07g074700.1	Ubiquitin-related domain	F:kinase activity
				Vigun07g074900.1	Transcription factor, TCP	P:tricarboxylic acid cycle; P:isocitrate metabolic process; F:magnesium ion binding; F:isocitrate dehydrogenase (NAD+) activity; F:oxidoreductase activity, acting on the CH-OH group of donors, NAD or NADP as acceptor; F:NAD binding; C:mitochondrion
				Vigun07g075000.1	OTU domain	P:metal ion transport; F:manganese ion transmembrane transporter activity; F:cadmium ion transmembrane transporter activity; F:metal ion transmembrane transporter activity; C:membrane
				Vigun07g075600.1	Carbohydrate kinase PfkB	P:L-serine catabolic process; P:threonine catabolic process; P:isoleucine biosynthetic process; F:L-serine ammonia-lyase activity; F:threonine deaminase activity
				Vigun07g075700.1	Isocitrate dehydrogenase NAD-dependent	P:signal transduction; F:protein phosphatase regulator activity; C:protein phosphatase type 2A complex
				Vigun07g075900.1	NRAMP family	no GO terms
				Vigun07g076300.1	ACT domain	P:one-carbon metabolic process; F:carbonate dehydratase activity; F:zinc ion binding; F:hydro-lyase activity
				Vigun07g076600.1	Protein phosphatase 2A, regulatory B subunit, B56	F:protein binding
				Vigun07g076700.1	Pectin lyase fold/virulence factor	P:intracellular protein transport; P:vesicle-mediated transport; F:GTPase activity; F:GTP binding; C:cytoplasm; C:plasma membrane
				Vigun07g076800.1	Carbonic anhydrase, alpha-class	P:phosphatidylinositol metabolic process; P:phosphatidylinositol phosphate biosynthetic process; F:1-phosphatidylinositol-4-phosphate 5-kinase activity; F:phosphatidylinositol kinase activity; C:plasma membrane
				Vigun07g077100.1	Ankyrin repeat-containing domain	F:hydrolase activity
				Vigun07g077200.1	Small GTPase superfamily, ARF type	P:glutamine biosynthetic process; P:polyamine catabolic process; F:catalytic activity; F:glutamine synthetase activity
				Vigun07g077300.1	Phosphatidylinositol-4-phosphate 5-kinase, C-terminal	C:membrane
				Vigun07g077400.1	Amidohydrolase-related	no GO terms
				Vigun07g077800.1	Glutamine synthetase, catalytic domain	P:amino acid catabolic process; F:muconate cycloisomerase activity; F:chloromuconate cycloisomerase activity; F:manganese ion binding
				Vigun07g078100.1	Integral membrane protein TerC	P:phosphorelay signal transduction system; P:regulation of DNA-templated transcription; F:phosphorelay response regulator activity; F:transcription cis-regulatory region binding; F:DNA binding; C:cytosol; C:protein-DNA complex
				Vigun07g078200.1	Glutathione S-transferase, C-terminal-like	P:heterochromatin formation; F:DNA binding; F:structural constituent of chromatin; F:protein heterodimerization activity; C:chromatin; C:nucleosome
				Vigun07g078400.1	Enolase C-terminal domain-like	F:oxidoreductase activity
				Vigun07g078600.1	CheY-like superfamily	P:translation; F:structural constituent of ribosome; C:ribosome; C:small ribosomal subunit; C:cytosolic small ribosomal subunit
				Vigun07g079200.1	Histone-fold	F:lipase activity
				Vigun07g079300.1	Armadillo-like helical	F:protein binding
				Vigun07g079800.1	Ribosomal protein S23, eukaryotic/archaeal	no GO terms
				Vigun07g080100.1	Alpha/Beta hydrolase fold	no GO terms
				Vigun07g080300.1	IQ motif, EF-hand binding site	no GO terms
				Vigun07g080400.1	Phosphatidic acid phosphatase type 2/haloperoxidase	F:microtubule binding
				Vigun07g080500.1	Armadillo-like helical	P:fatty acid catabolic process; P:triglyceride biosynthetic process; P:cellular lipid metabolic process; F:phosphatidate phosphatase activity; C:nucleus
				Vigun07g080600.1	Haem peroxidase	P:defense response; C:extracellular region
				Vigun07g081500.1	Putative zinc- or iron-chelating domain containing protein	P:exocytosis; F:phosphatidylinositol-4,5-bisphosphate binding; C:exocyst
				Vigun07g081900.1	PPM-type phosphatase domain	no GO terms
				Vigun07g082300.1	GAR domain	P:phosphatidylinositol dephosphorylation; F:phosphatidylinositol-4,5-bisphosphate 5-phosphatase activity; F:phosphatase activity
				Vigun07g082400.1	Lipin/Ned1/Smp2 (LNS2)	C:membrane
				Vigun07g082700.1	Thaumatin	P:phosphate-containing compound metabolic process; F:magnesium ion binding; F:inorganic diphosphate phosphatase activity; C:cytoplasm; C:cytosol
				Vigun07g082900.1	Pectin lyase fold/virulence factor	P:arginine biosynthetic process; P:ornithine biosynthetic process; F:acetyl-CoA:L-glutamate N-acetyltransferase activity; F:glutamate N-acetyltransferase activity
				Vigun07g083000.1	Exocyst complex protein Exo70	P:intracellular protein transport; P:endoplasmic reticulum to Golgi vesicle-mediated transport; P:COPII-coated vesicle cargo loading; F:SNARE binding; F:zinc ion binding; C:COPII vesicle coat; C:endoplasmic reticulum exit site
				Vigun07g083400.1	Cardiolipin synthase N-terminal	P:COPI coating of Golgi vesicle; F:GTPase activator activity
				Vigun07g084400.1	Inositol polyphosphate-related phosphatase	C:chromosome, centromeric region
				Vigun07g084600.1	EamA domain	P:response to heat
				Vigun07g084800.1	Inorganic pyrophosphatase	P:protein folding; P:response to heat; P:response to salt stress; P:response to hydrogen peroxide; P:protein complex oligomerization; F:obsolete protein self-association; F:unfolded protein binding
				Vigun07g085200.1	Arginine biosynthesis protein ArgJ	F:hydrolase activity, acting on ester bonds
				Vigun07g085400.1	ADF-H/Gelsolin-like domain	P:DNA-templated transcription termination; F:nucleic acid binding; F:RNA binding; F:ATP binding; F:ATP-dependent activity, acting on RNA; F:ATP hydrolysis activity
				Vigun07g085700.1	NAD(P)-binding domain	C:membrane
				Vigun07g085800.1	Arf GTPase activating protein	P:photosynthesis; C:photosystem I; C:photosystem I reaction center
				Vigun07g086000.1	SANT associated	no GO terms
				Vigun07g086200.1	Alpha crystallin/Hsp20 domain	no GO terms
				Vigun07g086500.1	HSP20-like chaperone	F:N,N-dimethylaniline monooxygenase activity; F:flavin adenine dinucleotide binding; F:NADP binding
				Vigun07g087400.1	GDSL lipase/esterase	F:protein binding; F:GTPase binding
				Vigun07g087500.1	Nucleic acid-binding, OB-fold	P:fatty acid beta-oxidation; P:phenylacetate catabolic process; F:acetyl-CoA C-acyltransferase activity; F:acyltransferase activity; F:acyltransferase activity, transferring groups other than amino-acyl groups
				Vigun07g087600.1	Tetraspanin	F:zinc ion binding; F:oxidoreductase activity
				Vigun07g087900.1	Photosystem I PsaE, reaction centre subunit IV	P:mRNA 3'-end processing; P:obsolete pre-mRNA cleavage required for polyadenylation; F:mRNA binding; C:mRNA cleavage and polyadenylation specificity factor complex
				Vigun07g088100.1	Plant self-incompatibility S1	no GO terms
				Vigun07g088200.1	Glutathione S-transferase, C-terminal	P:photosynthesis; C:photosystem II; C:chloroplast thylakoid membrane; C:photosystem II oxygen evolving complex; C:membrane
				Vigun07g088400.1	Flavin monooxygenase FMO	P:tRNA 5'-leader removal; P:tRNA processing; C:ribonuclease MRP complex; C:nucleolar ribonuclease P complex
				Vigun07g088600.1	Dilute domain	P:ubiquitin-dependent protein catabolic process; P:protein ubiquitination; P:anaphase-promoting complex-dependent catabolic process; P:positive regulation of mitotic metaphase/anaphase transition; F:zinc ion binding; F:ubiquitin protein ligase activity; F:cullin family protein binding; C:nucleus; C:anaphase-promoting complex; C:cullin-RING ubiquitin ligase complex
				Vigun07g088800.1	Carbohydrate kinase PfkB	P:mRNA splicing, via spliceosome; P:maturation of 5S rRNA; P:mRNA cis splicing, via spliceosome; C:U4/U6 x U5 tri-snRNP complex
				Vigun07g089200.1	Thiolase-like	P:plasmodesmata-mediated intercellular transport; P:transport of virus in multicellular host; C:plasmodesma
				Vigun07g089300.1	GroES-like	F:protein binding
				Vigun07g089500.1	Cleavage stimulation factor subunit 2, hinge domain	P:translation; F:structural constituent of ribosome; F:large ribosomal subunit rRNA binding; C:ribosome; C:large ribosomal subunit; C:cytosolic large ribosomal subunit
				Vigun07g089800.1	NAD-dependent epimerase/dehydratase, N-terminal domain	P:intracellular protein transport; C:mitochondrial outer membrane
				Vigun07g089900.1	Exostosin-like	P:UDP-glucose metabolic process; P:cellulose biosynthetic process; F:hexosyltransferase activity; F:cellulose synthase activity; F:cellulose synthase (UDP-forming) activity; F:cyclic-di-GMP binding; C:plasma membrane; C:membrane
				Vigun07g090000.1	Photosystem II Psb28, class 1	P:tricarboxylic acid cycle; P:succinyl-CoA metabolic process; F:catalytic activity; F:succinate-CoA ligase (ADP-forming) activity; F:ATP binding; F:metal ion binding; C:cytosol; C:succinate-CoA ligase complex
				Vigun07g090400.1	POPLD	no GO terms
				Vigun07g091000.1	Anaphase-promoting complex subunit 11	P:membrane organization; P:endoplasmic reticulum tubular network organization; C:endoplasmic reticulum; C:membrane
				Vigun07g091100.1	SNU66/SART1 family	no GO terms
				Vigun07g092000.1	Gnk2-homologous domain	P:lipid metabolic process
				Vigun07g092100.1	SET domain	no GO terms
				Vigun07g092300.1	Ribosomal protein L14b/L23e	P:DNA replication checkpoint signaling; P:mitotic cell cycle; P:regulation of DNA-templated DNA replication initiation; P:DNA replication preinitiation complex assembly; F:DNA binding; F:DNA polymerase binding; C:nucleus
				Vigun07g092500.1	Mitochondrial outer membrane translocase complex, subunit Tom22, plant	no GO terms
				Vigun07g092900.1	Cellulose synthase	C:histone acetyltransferase complex; C:NuA4 histone acetyltransferase complex
				Vigun07g093400.1	Succinyl-CoA synthetase, beta subunit	P:SRP-dependent cotranslational protein targeting to membrane; F:GTPase activity; F:GTP binding; F:7S RNA binding; F:ATP hydrolysis activity; C:signal recognition particle
				Vigun07g093500.1	Carotenoid oxygenase	no GO terms
				Vigun07g093600.1	CRIB domain	P:protein polyubiquitination; P:ubiquitin-dependent protein catabolic process; P:protein ubiquitination; P:obsolete ubiquitin-dependent ERAD pathway; P:ERAD pathway; F:ubiquitin-protein transferase activity; F:ubiquitin-ubiquitin ligase activity; C:ubiquitin ligase complex; C:nucleus; C:cytoplasm
				Vigun07g093700.1	Leucine-rich repeat, typical subtype	no GO terms
				Vigun07g093800.1	Rab-GTPase-TBC domain	no GO terms
				Vigun07g094200.1	Cytochrome b6/f complex subunit VI	P:protein N-linked glycosylation; C:oligosaccharyltransferase complex; C:membrane
				Vigun07g094700.1	Adaptin ear-binding coat-associated protein 1 NECAP-1	no GO terms
				Vigun07g094800.1	Translation protein SH3-like domain	no GO terms
				Vigun07g094900.1	K homology domain, prokaryotic type	no GO terms
				Vigun07g096300.1	B3 DNA binding domain	P:water transport; P:transmembrane transport; F:water channel activity; F:channel activity; C:membrane
				Vigun07g096700.1	Transcription factor MYC/MYB N-terminal	P:regulation of DNA-templated transcription; F:DNA-binding transcription factor activity; F:sequence-specific DNA binding
				Vigun07g096900.1	Per33/Pom33 family	C:Golgi apparatus
				Vigun07g103700.1	WRKY domain	DNA binding (GO:0003677),Regulation of transcription, DNA-templated (GO:0006355),Nucleus (GO:0005634):
Eye2,Holstein,watson,full caot	10	2_07481	2_05168	Vigun10g164300.1	RmlC-like cupin domain	no GO terms
				Vigun10g164900.1	Glutamine-Leucine-Glutamine, QLQ	P:DNA transposition; P:regulation of DNA-templated transcription; P:DNA integration; F:nucleic acid binding; F:DNA binding; F:ATP binding; C:nucleus
				Vigun10g165100.1	AP2/ERF domain	P:regulation of DNA-templated transcription; F:DNA binding; F:DNA-binding transcription factor activity
				Vigun10g165200.1	Ubiquitin-related domain	Ubiquitin protein ligase activity (GO:0061630),Ubiquitin-dependent protein catabolic process (GO:0006511),Proteasome complex (GO:0000502)
Eye2	10	2_52788	2_09243	Vigun10g134300.1	Heavy metal-associated domain, HMA	F:metal ion binding
				Vigun10g134400.1	FeS cluster biogenesis	P:iron-sulfur cluster assembly; P:protein maturation by [4Fe-4S] cluster transfer; F:iron ion binding; F:iron-sulfur cluster binding; F:2 iron, 2 sulfur cluster binding; F:4 iron, 4 sulfur cluster binding
				Vigun10g134600.1	Pyridoxal phosphate-dependent transferase	P:biosynthetic process; F:kynurenine-oxoglutarate transaminase activity; F:pyridoxal phosphate binding; C:cytoplasm
				Vigun10g134700.1	Zinc finger, RING-type	P:protein ubiquitination; F:metal ion binding
				Vigun10g134800.1	WRKY domain	P:regulation of DNA-templated transcription; F:DNA-binding transcription factor activity; F:sequence-specific DNA binding
				Vigun10g134900.1	AAA+ ATPase domain	P:DNA replication; F:ATP binding; F:ATP hydrolysis activity
				Vigun10g135000.1	Zn(2)-C6 fungal-type DNA-binding domain	P:positive regulation of transcription from RNA polymerase II promoter by galactose; P:DNA-templated transcription; P:regulation of DNA-templated transcription; F:RNA polymerase II cis-regulatory region sequence-specific DNA binding; F:DNA-binding transcription factor activity, RNA polymerase II-specific; F:DNA binding; F:zinc ion binding; C:nucleus
Holstein	9	2_10786	2_09349	Vigun09g141300.1	GDP-fucose protein O-fucosyltransferase	P:protein O-linked fucosylation; F:peptide-O-fucosyltransferase activity
				Vigun09g141400.1	RNA recognition motif domain	P:positive regulation of mRNA splicing, via spliceosome; F:nucleic acid binding; F:RNA binding; C:spliceosomal complex
				Vigun09g141900.1	Winged helix-turn-helix DNA-binding domain	no GO terms
				Vigun09g142000.1	Small heat shock protein HSP20	P:protein folding; P:response to heat; P:response to salt stress; P:response to hydrogen peroxide; P:protein complex oligomerization; F:obsolete protein self-association; F:unfolded protein binding
				Vigun09g142300.1	Protein kinase domain	P:protein phosphorylation; F:protein kinase activity; F:ATP binding
				Vigun09g142800.1	Glutamine-Leucine-Glutamine, QLQ	P:regulation of DNA-templated transcription; F:ATP binding; C:nucleus
				Vigun09g143000.1	Pectinesterase inhibitor domain	F:enzyme inhibitor activity
				Vigun09g143100.1	FeS cluster biogenesis	P:iron-sulfur cluster assembly; P:protein maturation; P:protein maturation by iron-sulfur cluster transfer; F:iron ion binding; F:iron-sulfur cluster binding; F:4 iron, 4 sulfur cluster binding
		2_07481	2_05168	Vigun10g164300.1	RmlC-like cupin domain	no GO terms
				Vigun10g164900.1	Glutamine-Leucine-Glutamine, QLQ	P:DNA transposition; P:regulation of DNA-templated transcription; P:DNA integration; F:nucleic acid binding; F:DNA binding; F:ATP binding; C:nucleus
				Vigun10g165100.1	AP2/ERF domain	P:regulation of DNA-templated transcription; F:DNA binding; F:DNA-binding transcription factor activity
				Vigun10g165200.1	Ubiquitin-related domain	Ubiquitin protein ligase activity (GO:0061630),Ubiquitin-dependent protein catabolic process (GO:0006511),Proteasome complex (GO:0000502)
Watson	10	2_05168	2_00712	Vigun10g163900.1	Zinc finger, RING-type	P:protein ubiquitination; F:metal ion binding
				Vigun10g164000.1	S-adenosyl-L-methionine-dependent methyltransferase	P:DNA modification
				Vigun10g164200.1	RmlC-like cupin domain	F:dioxygenase activity
Full coat	9	2_02101	2_42066	Vigun09g147000.1	Pentapeptide repeat	no GO terms
				Vigun09g147100.1	Ankyrin repeat-containing domain	F:protein binding
				Vigun09g147200.1	Importin-beta, N-terminal domain	P:protein import into nucleus; P:intracellular protein transport; F:small GTPase binding; C:nuclear envelope; C:cytosol
				Vigun09g147400.1	PPM-type phosphatase domain	no GO terms
				Vigun09g147600.1	Polyribonucleotide nucleotidyltransferase	P:RNA processing; P:RNA catabolic process; P:mRNA catabolic process; F:3'-5'-RNA exonuclease activity; F:nucleic acid binding; F:RNA binding; F:polyribonucleotide nucleotidyltransferase activity; C:cytosol
				Vigun09g148000.1	Anaphase-promoting complex subunit 5 domain	F:protein binding
				Vigun09g148200.1	ABI family	no GO terms
				Vigun09g148300.1	RWP-RK domain	F:DNA-binding transcription factor activity
				Vigun09g148600.1	TAP42-like protein	P:regulation of signal transduction; P:regulation of dephosphorylation; F:protein phosphatase 2A binding; C:cytosol
Black eye,black seed	5	2_34048	2_04598	Vigun05g033100.1	Chloramphenicol acetyltransferase-like domain	P:acetyl-CoA biosynthetic process from pyruvate; F:acetyltransferase activity; F:acyltransferase activity; F:lipoic acid binding; C:cytoplasm
				Vigun05g033300.1	Winged helix-turn-helix DNA-binding domain	no GO terms
				Vigun05g033700.1	S-adenosyl-L-methionine-dependent methyltransferase	P:DNA modification
				Vigun05g033700.1	O-methyltransferase COMT-type	F:methyltransferase activity; F:O-methyltransferase activity
				Vigun05g033800.1	Nuclear transport factor 2 domain	P:protein import into nucleus; P:nucleocytoplasmic transport; F:nuclear import signal receptor activity; C:nuclear pore central transport channel
				Vigun05g033900.1	Ethylene-responsive binding factor-associated repression	P:signal transduction; P:response to abscisic acid; P:negative regulation of DNA-templated transcription; C:nucleus
				Vigun05g034000.1	Endo-1,3(4)-beta-glucanase	F:glucan endo-1,3-beta-D-glucosidase activity; F:glucan endo-1,3-beta-glucanase activity, C-3 substituted reducing group; C:cell surface
				Vigun05g034400.1	Alpha/Beta hydrolase fold	F:hydrolase activity
				Vigun05g034500.1	Exocyst complex protein Exo70	no GO terms
				Vigun05g034600.1	RNA recognition motif domain	P:positive regulation of mRNA splicing, via spliceosome; F:nucleic acid binding; F:RNA binding; C:spliceosomal complex
				Vigun05g034700.1	KH domain containing protein	F:nucleic acid binding; F:RNA binding; C:nucleus
				Vigun05g034800.1	Histone H3/CENP-A	P:rRNA transcription; F:DNA binding; F:structural constituent of chromatin; F:protein heterodimerization activity; C:nucleosome; C:nucleus
				Vigun05g034900.1	Glycosyl hydrolase, family 13, all-beta	P:maltose catabolic process; P:carbohydrate metabolic process; P:sucrose catabolic process; P:oligosaccharide catabolic process; F:alpha-amylase activity; F:oligo-1,6-glucosidase activity; F:sucrose alpha-glucosidase activity; F:maltose alpha-glucosidase activity; F:glucan 1,4-alpha-maltotriohydrolase activity
				Vigun05g035000.1	Transcription factor TFIIB	P:DNA-templated transcription initiation; P:transcription initiation at RNA polymerase II promoter; P:transcription preinitiation complex assembly; F:RNA polymerase II general transcription initiation factor activity; F:TBP-class protein binding; C:nucleus; C:transcription preinitiation complex
				Vigun05g035100.1	UDP-glucuronosyl/UDP-glucosyltransferase	P:carbohydrate metabolic process; P:lipid glycosylation; F:UDP-glycosyltransferase activity; F:hexosyltransferase activity
				Vigun05g035800.1	Cytochrome P450, B-class	F:monooxygenase activity; F:iron ion binding; F:oxidoreductase activity; F:oxidoreductase activity, acting on paired donors, with incorporation or reduction of molecular oxygen; F:heme binding; F:iron-sulfur cluster binding; F:2 iron, 2 sulfur cluster binding
				Vigun05g035900.1	F-box domain	F:protein binding
				Vigun05g036000.1	RlpA-like double-psi beta-barrel domain	F:lyase activity
				Vigun05g036200.1	Zinc finger, U1-type	P:mRNA splicing, via spliceosome; F:nucleic acid binding; F:zinc ion binding; C:spliceosomal complex; C:U4/U6 x U5 tri-snRNP complex
				Vigun05g036300.1	Integrase-like, catalytic domain	P:DNA recombination; P:DNA integration; F:DNA binding
				Vigun05g036400.1	Complex 1 LYR protein	C:mitochondrion
				Vigun05g036500.1	Glycosyl transferase, family 8	P:lipopolysaccharide biosynthetic process; F:lipopolysaccharide 3-alpha-galactosyltransferase activity; F:glycosyltransferase activity
				Vigun05g036600.1	Membrane-anchored ubiquitin-fold protein, HCG-1	no GO terms
				Vigun05g036700.1	Clp ATPase, C-terminal	P:protein folding; P:cell division; P:proteolysis involved in protein catabolic process; F:ATP binding; F:zinc ion binding; F:ATP hydrolysis activity; F:protein dimerization activity; F:unfolded protein binding; F:ATP-dependent protein folding chaperone; C:HslUV protease complex
				Vigun05g036800.1	F-box domain	F:protein binding
				Vigun05g037000.1	Calmodulin-binding domain, plant	F:calmodulin binding
				Vigun05g037100.1	RING-type zinc-finger, LisH dimerisation motif	P:double-strand break repair via homologous recombination; P:DNA repair; P:DNA damage response; P:obsolete positive regulation of histone acetylation; P:obsolete negative regulation of histone acetylation; P:negative regulation of fatty acid biosynthetic process; P:positive regulation of transcription by RNA polymerase II; F:ubiquitin-protein transferase activity; C:plasma membrane; C:BRCA1-BARD1…
				Vigun05g037200.1	Cyclic nucleotide-binding domain	P:regulation of DNA-templated transcription; F:DNA binding; F:DNA-binding transcription factor activity; C:cytosol
black seed	9	2_04052	2_52520	Vigun09g079500.1	Glucose/Sorbosone dehydrogenase	no GO terms
				Vigun09g079300.1	Major facilitator superfamily domain	P:transmembrane transport; F:transmembrane transporter activity
				Vigun09g079400.1	P-type ATPase, transmembrane domain	P:potassium ion transport; F:nucleotide binding; F:transporter activity; F:ATP binding; F:P-type potassium transmembrane transporter activity; F:ATP hydrolysis activity; C:membrane
				Vigun09g079800.1	Galectin, carbohydrate recognition domain	F:carbohydrate binding
				Vigun09g079900.1	MYB transcription factors	alkylbase DNA N-glycosylase activity,DNA binding,base-excision repair
				Vigun09g080300.1	Ribosomal protein L2 domain 2	P:cytoplasmic translation; P:translation; F:RNA binding; F:structural constituent of ribosome; F:transferase activity; C:ribosome; C:large ribosomal subunit; C:cytosolic large ribosomal subunit
				Vigun09g080100.1	tRNA (guanine-N1-)-methyltransferase, N-terminal	P:RNA methylation; P:wobble position cytosine ribose methylation; P:wobble position uridine ribose methylation; P:RNA processing; F:RNA binding; F:methyltransferase activity; F:RNA methyltransferase activity
				Vigun09g080200.1	5-formyltetrahydrofolate cyclo-ligase-like domain	P:folic acid-containing compound biosynthetic process; P:tetrahydrofolate interconversion; F:5-formyltetrahydrofolate cyclo-ligase activity
				Vigun09g080500.1	HEAT repeat	P:cellular response to starvation; P:regulation of autophagy; P:positive regulation of cell growth; P:TOR signaling; P:cellular response to amino acid stimulus; P:positive regulation of protein serine/threonine kinase activity; F:protein binding; F:protein-macromolecule adaptor activity; C:cytoplasm; C:TORC1 complex
				Vigun09g080600.1	Fungal lipase-like domain	P:lipid metabolic process
				Vigun09g080800.1	Formin, FH2 domain	P:cellular component organization; P:actin cytoskeleton organization; P:positive regulation of actin filament polymerization; F:actin binding; F:small GTPase binding
				Vigun09g080900.1	CheY-like superfamily	P:phosphorelay signal transduction system; P:regulation of DNA-templated transcription; F:phosphorelay response regulator activity; F:transcription cis-regulatory region binding; F:DNA binding; C:cytosol; C:protein-DNA complex
				Vigun09g081100.1	NADH-ubiquinone reductase complex 1 MLRQ subunit	no GO terms
				Vigun09g081200.1	Winged helix-turn-helix DNA-binding domain	no GO terms
				Vigun09g081300.1	Hexapeptide repeat	F:serine O-acetyltransferase activity; C:cytosol
				Vigun09g081400.1	Aldehyde/histidinol dehydrogenase	F:oxidoreductase activity; F:oxidoreductase activity, acting on the aldehyde or oxo group of donors, NAD or NADP as acceptor
brown seed	9			Vigun09g145100.1	Metal-dependent protein hydrolase	C:nucleus; C:cytoplasm
				Vigun09g145200.1	Rhodanese-like domain	no GO terms
				Vigun09g145300.1	Molybdate-anion transporter	P:molybdate ion transport; F:molybdate ion transmembrane transporter activity; C:membrane
				Vigun09g145500.1	F-box domain	F:protein binding
				Vigun09g145600.1	Nucleic acid-binding, OB-fold	no GO terms
				Vigun09g145800.1	DHS-like NAD/FAD-binding domain	F:NAD-dependent histone deacetylase activity; F:protein-malonyllysine demalonylase activity; F:protein-succinyllysine desuccinylase activity; F:NAD+ binding; C:nucleus
				Vigun09g145900.1	Sec39 domain	P:retrograde vesicle-mediated transport, Golgi to endoplasmic reticulum
				Vigun09g146000.1	U box domain	P:protein polyubiquitination; P:ubiquitin-dependent protein catabolic process; P:protein ubiquitination; P:obsolete ubiquitin-dependent ERAD pathway; P:ERAD pathway; F:ubiquitin-protein transferase activity; F:ubiquitin-ubiquitin ligase activity; C:ubiquitin ligase complex; C:nucleus; C:cytoplasm
				Vigun09g146100.1	PUA-like superfamily	P:rRNA processing; P:rRNA base methylation; F:methyltransferase activity; F:rRNA (uridine-N3-)-methyltransferase activity
				Vigun09g146200.1	Tetrapeptide transporter, OPT1/isp4	P:transmembrane transport; F:oligopeptide transmembrane transporter activity; C:plasma membrane
				Vigun09g146400.1	RNA recognition motif domain	P:positive regulation of mRNA splicing, via spliceosome; F:nucleic acid binding; F:RNA binding; C:spliceosomal complex
				Vigun09g146500.1	Yippee/Mis18	no GO terms
